# Supplementary material for: Simple Nanochannel-Modified Electrode for Sensitive Detection of Alkaline Phosphatase Through Electrochemiluminescence Signal Quenching by Enzymatic Reaction
Source: Biosensors (Basel). 2025 Jun 11;15(6):377. doi: 10.3390/bios15060377 (PMC12190674; doi:10.3390/bios15060377)
Supplement: Supplementary file 1 [file biosensors-15-00377-s001.zip]

Archive with 1 entries (1 files):
- biosensors-3632376-supplementary.pdf
